# Supplementary material for: Influence of controlled environmental conditions in potential salivary ocular pain biomarkers for enhancing the assessment of ocular pain
Source: PLoS One. 2024 Jan 26;19(1):e0296764. doi: 10.1371/journal.pone.0296764 (PMC10817219; doi:10.1371/journal.pone.0296764)
Supplement: S1 Table — The data has been uploaded to the following repository: Figshare_My data; 2023. doi:10.6084/m9.figshare.24299155. (XLSX) [file pone.0296764.s001.xlsx]

## Sheet: VISITA 1
ID		Time Last meal minutes	Time just before sample	Time Since Last Menstrual Period (Days)	Tª	Humidity	Collection time	Quantity (ml)	Flow (ml/min)	Cortisol (ng/ml)	IgA s (μg/ml)	a-amilasa (U/ml)	Testosterona (pg/ml)	TNF - a (pg/ml)	Saliva collection time in seconds
1A	Mujer	255	285		22	50	5	0.8	0.16	10.0038	259.953	56.766	108.541	26.9392	300
2A	Hombre	660	690		22	50	5	4	0.8	10.4319	151.388	28.042	164.12	108.428	300
3A	Hombre	171	201		22	50	5	0.5	0.1	8.20903	356.135	47.4396	124.303	115.562	300
4A	Mujer	144	174	>14	22	50	5	3	0.6	8.7426	120.784	29.9865	34.5323	102.074	300
5A	Mujer	30	60	23	22	50	5	2.5	0.5	10.9844	131.122	27.0442	182.695	75.9614	300
6A	Hombre	30	60		22	50	5	2.5	0.5	6.25545	118.33	24.432	155.989	46.5608	300
7A	Mujer	205	235	>14	22	50	5	1.5	0.3	5.69146	128.458	39.3876	79.3916	109.882	300
8A	Hombre	115	145		22	50	4.2	1	0.238095	10.5681	128.458	8.40273	206.144	0	260
9A	Mujer	60	90	<14	22	50	5	2	0.4	6.73506	192.362	23.3661	28.8486	454.323	300
10A	Hombre	98	128		22	50	3.17	3.5	1.1041	5.94705	132.023	8.23541	115.451	157.084	197
11A	Hombre	75	105		22	50	3.48	4	1.14943	5.43685	165.474	34.4467	85.7583	8.29682	228
12A	Mujer	30	60	>14	22	50	5	0.5	0.1	11.426	41.2457	55.8359	52.061	59.5177	300
13A	Mujer	160	190	>14	22	50	5	1.5	0.3	6.69049	171.235	53.0339	32.9462	129	300
14A	Mujer	103	133	<14	22	50	5	3	0.6	9.33478	133.842	46.9553	74.278	164.023	300
15A	Mujer	98	128	>14	22	50	5	2.5	0.5	11.3439	182.113	34.2077	93.4839	105.253	300
16A	Mujer	103	133	>14	22	50	4.17	3.5	0.839329	10.5588	106.057	24.1872	139.397	5.05408	257
17A	Mujer	80	110	>14	22	50	5	2.5	0.5	8.00549	111.261	63.4736	131.321	70.9934	300
18A	Mujer	100	130	<14	22	50	5	1.8	0.36	7.35115	183.364	105.125	71.7173	119.914	300
19A	Hombre	95	125		22	50	5	4	0.8	9.07189	99.0416	52.2125	237.421	21.9566	300
20A	Hombre	75	105		22	50	5	4.5	0.9	5.49203	431.356	16.9957	96.3692	23.1009	300
21A	Mujer	162	192	<14	22	50	5	3	0.6	6.07797	12.3673	32.6594	65.7055	580.613	300
22A
23A	Mujer	130	160	>14	22	50	5	1	0.2	6.60181	86.9654	8.02359	61.4039	14.5653	300
24A	Mujer	123	153	5	22	50	5	1.5	0.3	9.63763	571.077	35.6597	119.823	237.719	300
25A	Hombre	113	143		22	50	2.18	2.5	1.14679	7.99773	782.374	34.6677	109.868	40.2216	138
26A	Mujer	750	780	<14	22	50	3.45	2	0.57971	8.59303	45.0834	45.2838	72.2659	83.9884	225
27A	Hombre	90	120		22	50	5	2.3	0.46	7.68565	72.7897	0	116.104	0	300
28A	Mujer	117	147	>14	22	50	3.25	2.5	0.769231	8.24062	154.529	34.1242	127.445	0	205
29A	Mujer	120	150	<14	22	50	5	3.5	0.7	4.65997	115.135	176.614	113.841	0	300
30A	Hombre	200	230		22	50	5	2	0.4	6.19001	234.591	42.558	206.475	469.213	300
31A	Hombre	125	155		22	50	5	2.5	0.5	5.86565	146.296	76.5432	210.145	17.3408	300
32A
33A
34A	Mujer	48	78	<14	22	50	5	1.6	0.32	6.11595	128.458	21.0931	49.2058	2.81667	300
35A	Mujer	137	167	<14	22	50	5	3.5	0.7	6.32578	146.296	32.3407	41.6261	57.618	300
36A	Hombre	117	147		22	50	5	4	0.8	3.59683	156.658	57.7813	139.671	178.542	300
37A	Hombre	167	197		22	50	5	3	0.6	9.04671	158.817	77.0368	165.635	26.9392	300
	#REF!		14	#REF!	50	#REF!	2.47059	0.553726	8.2635	174.329	32.6876	131.964	73.1759	282.647
	#REF!		12.7279	#REF!	0	#REF!	1.07943	0.282771	2.01674	87.0051	14.9328	56.7598	43.8021	38.8851

## Sheet: VISITA 2
VISITA 2
ID. PACIENTE	Tiempo Última comida minutos	Tiempo justo antes de la muestra	Tiempo Última regla días	Tto sistémicos	Tª ambiente	Humedad ambiente	Tiempo de recogida	Cantidad (ml)	Flujo (ml)	Cortisol (ng/ml)	IgA s (μg/ml)	a-amilasa (U/ml)	Testosterona (pg/ml)	TNF - a (pg/ml)	Tiempo de recogida de saliva segundos
1B	250	280			22	50	5	1	0.2	9.02158	373.611	67.9939	58.8534	46.8353	300
2B	655	685			22	50	5	4.5	0.9	6.64607	154.529	20.9081	109.658	221.913	300
3B	154	184			22	50	5	0.9	0.18	6.36909	304.267	66.3584	219.382	97.5648	300
4B	146	176	>14		22	50	5	3.1	0.62	6.23284	85.1981	39.4399	29.9733	39.668	300
5B	120	150	24		22	50	5	1.9	0.38	8.38368	122.449	34.0729	112.293	77.1677	300
6B	62	92			22	50	5	3.1	0.62	7.19192	36.4653	56.4534	143.939	51.8996	300
7B	367	397	>14		22	50	5	1.5	0.3	5.14605	24.8563	53.9074	45.924	143.845	300
8B	77	107			22	50	5	1.5	0.3	10.8348	113.569	19.1112	224.459	0	300
9B	100	130	<14		22	50	5	1.5	0.3	6.40109	216.096	68.4619	32.8058	401.761	300
10B	118	148			22	50	4	3.7	0.925	6.21704	122.449	14.3269	158.376	72.6063	240
11B	117	147			22	50	5	4	0.8	4.51403	356.135	76.4452	40.9951	80.2467	300
12B	92	122			22	50	5	2.5	0.5	7.32161	117.523	54.6989	62.6398	47.6584	300
13B	155	185	>14		22	50	5	1.5	0.3	7.18462	113.569	61.9123	29.36	125.184	300
14B	720	750	<14		22	50	5	2.3	0.46	8.43171	193.683	67.6583	65.8451	313.805	300
15B	80	110	>14		22	50	5	3	0.6	9.58816	99.7218	60.4904	82.6291	45.3243	300
16B	102	132			22	50	5	3.5	0.7	8.93535	39.3164	48.5922	156.375	0	300
17B	105	135	>14		22	50	5	3	0.6	7.51235	157.734	66.5593	100.034	66.6841	300
18B	130	160			22	50	5	2.5	0.5	5.24985	533.301	93.5331	38.1187	53.4002	300
19B	105	135			22	50	4.2	4.5	1.07143	8.24852	57.2853	87.3477	154.776	36.3368	260
20B	105	135			22	50	5	4	0.8	5.31675	81.2128	34.4208	126.52	15.7376	300
21B	165	195	<14		22	50	5	3.2	0.64	5.59027	72.7897	24.1335	79.353	520.351	300
22B
23B	100	130	>14		22	50	5	2.6	0.52	5.93602	151.388	10.8242	55.9853	17.3408	300
24B	100	130	6		22	50	4	2	0.5	9.59106	1079.21	45.9341	86.5459	155.12	240
25B	90	120			22	50	4	2	0.5	9.8166	168.907	52.5777	160.213	83.0536	240
26B	725	755	<14		22	50	5	3.7	0.74	9.01042	116.721	66.4046	66.1946	135.048	300
27B	86	116			22	50	5	3.5	0.7	6.02899	109	15.8678	115.306	0	300
28B	150	180	>14		22	50	4	3.5	0.875	7.39312	85.7832	42.1921	96.6282	0	240
29B	88	118	<14		22	50	4.49	3.5	0.77951	5.62462	391.945	56.6936	68.2407	8.90419	289
30B	200	230			22	50	5	2	0.4	6.41254	213.158	188.621	254.729	506.812	300
31B	120	150			22	50	5	2	0.4	8.85517	107.519	42.6398	224.814	0	300
32B
33B
34B	753	783			22	50	5	1.5	0.3	6.72097	170.067	40.0813	37.6052	24.6689	300
35B	113	143	<14		22	50	3.61	4.2	1.16343	6.34856	149.33	66.9171	74.8557	57.2105	241
36B	113	143			22	50	5	3.5	0.7	6.53918	195.013	212.732	126.238	130.579	300
37B	143	173			22	50	5	3.5	0.7	3.20728	157.734	120.913	117.465	0	300
	197.235			#DIV/0!	22	50	4.80294	2.77059	0.587482	7.47826	151.868	44.7806	118.06	84.8617	289.706
	199.547		12.7279	#DIV/0!	0	0	0.40869	1.02559	0.243749	1.83082	124.573	19.2577	74.4779	69.9583	22.0186

## Sheet: Hoja1
		Cortisol ng/ml			Testosterona			TNF			Alpha Amylasa			sIgA
		Visit 1	Visit 2	DIFERENCIA	Visit 1	Visit 2		Visit 1	Visit 2		Visit 1	Visit 2		Visit 1	Visit 2	DIFERENCIA
	1	10.0038	9.02158	-0.982242	108.541	58.8534	49.6873	26.9392	46.8353	-19.8961	56.766	67.9939	-11.2279	259.953	373.611	-113.658
	2	10.4319	6.64607	-3.7858	164.12	109.658	54.4623	108.428	221.913	-113.485	28.042	20.9081	7.1339	151.388	154.529	-3.14029
	3	8.20903	6.36909	-1.83994	124.303	219.382	-95.0787	115.562	97.5648	17.9968	47.4396	66.3584	-18.9188	356.135	304.267	51.8681
	4	8.7426	6.23284	-2.50976	34.5323	29.9733	4.55895	102.074	39.668	62.4059	29.9865	39.4399	-9.4534	120.784	85.1981	35.5863
	5	10.9844	8.38368	-2.60076	182.695	112.293	70.4016	75.9614	77.1677	-1.20625	27.0442	34.0729	-7.02866	131.122	122.449	8.67344
	6	6.25545	7.19192	0.936474	155.989	143.939	12.0501	46.5608	51.8996	-5.33878	24.432	56.4534	-32.0214	118.33	36.4653	81.8646
	7	5.69146	5.14605	-0.545416	79.3916	45.924	33.4676	109.882	143.845	-33.9627	39.3876	53.9074	-14.5199	128.458	24.8563	103.601
	8	10.5681	10.8348	0.266762	206.144	224.459	-18.315	0	0	0	8.40273	19.1112	-10.7084	128.458	113.569	14.8884
	9	6.73506	6.40109	-0.333966	28.8486	32.8058	-3.9572	454.323	401.761	52.5616	23.3661	68.4619	-45.0958	192.362	216.096	-23.7337
	10	5.94705	6.21704	0.26999	115.451	158.376	-42.9248	157.084	72.6063	84.4781	8.23541	14.3269	-6.09149	132.023	122.449	9.57388
	11	5.43685	4.51403	-0.922817	85.7583	40.9951	44.7632	8.29682	80.2467	-71.9499	34.4467	76.4452	-41.9985	165.474	356.135	-190.66
	12	11.426	7.32161	-4.1044	52.061	62.6398	-10.5788	59.5177	47.6584	11.8593	55.8359	54.6989	1.13696	41.2457	117.523	-76.2771
	13	6.69049	7.18462	0.494133	32.9462	29.36	3.58616	129	125.184	3.81657	53.0339	61.9123	-8.87846	171.235	113.569	57.6654
	14	9.33478	8.43171	-0.903073	74.278	65.8451	8.43294	164.023	313.805	-149.782	46.9553	67.6583	-20.703	133.842	193.683	-59.8405
	15	11.3439	9.58816	-1.7557	93.4839	82.6291	10.8548	105.253	45.3243	59.9283	34.2077	60.4904	-26.2826	182.113	99.7218	82.3915
	16	10.5588	8.93535	-1.6234	139.397	156.375	-16.978	5.05408	0	5.05408	24.1872	48.5922	-24.4051	106.057	39.3164	66.7407
	17	8.00549	7.51235	-0.493149	131.321	100.034	31.2877	70.9934	66.6841	4.30928	63.4736	66.5593	-3.08562	111.261	157.734	-46.4727
	18	7.35115	5.24985	-2.1013	71.7173	38.1187	33.5986	119.914	53.4002	66.514	105.125	93.5331	11.5923	183.364	533.301	-349.938
	19	9.07189	8.24852	-0.823367	237.421	154.776	82.6452	21.9566	36.3368	-14.3802	52.2125	87.3477	-35.1352	99.0416	57.2853	41.7563
	20	5.49203	5.31675	-0.175275	96.3692	126.52	-30.1504	23.1009	15.7376	7.36328	16.9957	34.4208	-17.4251	431.356	81.2128	350.143
	21	6.07797	5.59027	-0.487704	65.7055	79.353	-13.6475	580.613	520.351	60.2622	32.6594	24.1335	8.52594	12.3673	72.7897	-60.4224
	22															0
	23	6.60181	5.93602	-0.665789	61.4039	55.9853	5.41853	14.5653	17.3408	-2.77551	8.02359	10.8242	-2.80064	86.9654	151.388	-64.4231
	24	9.63763	9.59106	-0.0465706	119.823	86.5459	33.2773	237.719	155.12	82.5998	35.6597	45.9341	-10.2744	571.077	1079.21	-508.134
	25	7.99773	9.8166	1.81887	109.868	160.213	-50.3449	40.2216	83.0536	-42.832	34.6677	52.5777	-17.91	782.374	168.907	613.467
	26	8.59303	9.01042	0.417389	72.2659	66.1946	6.07129	83.9884	135.048	-51.0598	45.2838	66.4046	-21.1208	45.0834	116.721	-71.6378
	27	7.68565	6.02899	-1.65666	116.104	115.306	0.797526	0	0	0	0	15.8678	-15.8678	72.7897	109	-36.2108
	28	8.24062	7.39312	-0.847497	127.445	96.6282	30.8163	0	0	0	34.1242	42.1921	-8.06794	154.529	85.7832	68.7456
	29	4.65997	5.62462	0.964652	113.841	68.2407	45.6004	0	8.90419	-8.90419	176.614	56.6936	119.921	115.135	391.945	-276.81
	30	6.19001	6.41254	0.222536	206.475	254.729	-48.2543	469.213	506.812	-37.599	42.558	188.621	-146.063	234.591	213.158	21.4334
	31	5.86565	8.85517	2.98952	210.145	224.814	-14.6687	17.3408	0	17.3408	76.5432	42.6398	33.9034	146.296	107.519	38.7771
																0
																0
	34	6.11595	6.72097	0.605016	49.2058	37.6052	11.6006	2.81667	24.6689	-21.8522	21.0931	40.0813	-18.9881	128.458	170.067	-41.6091
	35	6.32578	6.34856	0.0227731	41.6261	74.8557	-33.2297	57.618	57.2105	0.407487	32.3407	66.9171	-34.5764	146.296	149.33	-3.03465
	36	3.59683	6.53918	2.94235	139.671	126.238	13.4332	178.542	130.579	47.9633	57.7813	212.732	-154.951	156.658	195.013	-38.3545
	37	9.04671	3.20728	-5.83943	165.635	117.465	48.1695	26.9392	0	26.9392	77.0368	120.913	-43.8763	158.817	157.734	1.08319

## Sheet: Hoja 2
; fase folicular (día 1-14), fase lútea (día 15-28) y fase hemorrágica, los resultados son que de los 22 voluntarios del sexo femenino incluidos en el estudio, 9 se encontraban en la fase folicular, 10 en la fase lútea y 1 persona no contesto a la pregunta.
Fase folicular	9
Fase lutea	10
Fase hemorrágica

## Sheet: BLAND-ALTMAN
-0.68
1.81	2.8676
	-4.2276
-1.31
-0.048

## Sheet: Cortisol
	CORTISOL
		1	2	3	4	5	6	7	8	9	10	11	12
		SO	S4	C high	4A	8A	12A	16A	20A	25A	29A	35A
		SO	S4	C high	4B	8B	12B	16B	20B	25B	29B	35B
		S1	S5	1A	5A	9A	13A	17A	21A	26A	30A	36A
		S1	S5	1B	5B	9B	13B	17B	21B	26B	30B	36B
		S2	S6	2A	6A	10A	14A	18A	23A	27A	31A	37A
		S2	S6	2B	6B	10B	14B	18B	23B	27B	31B	37B
		S3	C low	3A	7A	11A	15A	19A	24A	28A	34A
		S3	C low	3B	7B	11B	15B	19B	24B	28B	34B
	CORTISOL (ng/ml)
		1	2	3	4	5	6	7	8	9	10	11	12
				36.0122	8.7426	10.5681	11.426	10.5588	5.49203	7.99773	4.65997	6.32578
					6.23284	10.8348	7.32161	8.93535	5.31675	9.8166	5.62462	6.34856
				10.0038	10.9844	6.73506	6.69049	8.00549	6.07797	8.59303	6.19001	3.59683
				9.02158	8.38368	6.40109	7.18462	7.51235	5.59027	9.01042	6.41254	6.53918
				10.4319	6.25545	5.94705	9.33478	7.35115	6.60181	7.68565	5.86565	9.04671
				6.64607	7.19192	6.21704	8.43171	5.24985	5.93602	6.02899	8.85517	3.20728
			8.94645	8.20903	5.69146	5.43685	11.3439	9.07189	9.63763	8.24062	6.11595
				6.36909	5.14605	4.51403	9.58816	8.24852	9.59106	7.39312	6.72097

## Sheet: IgAs
	IgAs
		1	2	3	4	5	6	7	8	9	10	11	12
		S1	S5	C1	3A	7A	11A	15A	19A	24A	28A	34A
					3B	7B	11B	15B	19B	24B	28B	34B
		S2	S6	C2	4A	8A	12A	16A	20A	25A	29A	35A
					4B	8B	12B	16B	20B	25B	29B	35B
		S3	B	1A	5A	9A	13A	17A	21A	26A	30A	36A
			B	1B	5B	9B	13B	17B	21B	26B	30B	36B
		S4	NSB	2A	6A	10A	14A	18A	23A	27A	31A	37A
			NSB	2B	6B	10B	14B	18B	23B	27B	31B	37B
	IgA (μg/ml)
		1	2	3	4	5	6	7	8	9	10	11	12
Teniendo en cuenta dilución 1:5		2.5	200	34.72	356.135	128.458	165.474	182.113	99.0416	571.077	154.529	128.458
					304.267	24.8563	356.135	99.7218	57.2853	1079.21	85.7832	170.067
		7.4	600	200.19	120.784	128.458	41.2457	106.057	431.356	782.374	115.135	146.296
					85.1981	113.569	117.523	39.3164	81.2128	168.907	391.945	149.33
		22.2		259.953	131.122	192.362	171.235	111.261	12.3673	45.0834	234.591	156.658
				373.611	122.449	216.096	113.569	157.734	72.7897	116.721	213.158	195.013
		66.7		151.388	118.33	132.023	133.842	183.364	86.9654	72.7897	146.296	158.817
				154.529	36.4653	122.449	193.683	533.301	151.388	109	107.519	157.734
				1A	259.953
				2A	151.388
				3A	356.135
				4A	120.784
				5A	131.122
				6A	118.33
				7A	128.458
				8A	128.458
				9A	192.362
				10A	132.023
				11A	165.474
				12A	41.2457
				13A	171.235
				14A	133.842
				15A	182.113
				16A	106.057
				17A	111.261
				18A	183.364
				19A	99.0416
				20A	431.356
				21A	12.3673
				23A	86.9654
				24A	571.077
				25A	782.374
				26A	45.0834
				27A	72.7897
				28A	154.529
				29A	115.135
				30A	234.591
				31A	146.296
				34A	128.458
				35A	146.296
				36A	156.658
				37A	158.817
				1B	373.611
				2B	154.529
				3B	304.267
				4B	85.1981
				5B	122.449
				6B	36.4653
				7B	24.8563
				8B	113.569
				9B	216.096
				10B	122.449
				11B	356.135
				12B	117.523
				13B	113.569
				14B	193.683
				15B	99.7218
				16B	39.3164
				17B	157.734
				18B	533.301
				19B	57.2853
				20B	81.2128
				21B	72.7897
				23B	151.388
				24B	1079.21
				25B	168.907
				26B	116.721
				27B	109
				28B	85.7832
				29B	391.945
				30B	213.158
				31B	107.519
				34B	170.067
				35B	149.33
				36B	195.013
				37B	157.734

## Sheet: Alpha amylasa
	Alpha amylasa
		1	2	3	4	5	6	7	8	9	10	11	12
		S1	S5	1A	5A	9A	13A	17A	21A	26A	30A	36A
		S1	S5	1B	5B	9B	13B	17B	21B	26B	30B	36B
		S2	S6	2A	6A	10A	14A	18A	23A	27A	31A	37A
		S2	S6	2B	6B	10B	14B	18B	23B	27B	31B	37B
		S3	C1	3A	7A	11A	15A	19A	24A	28A	34A
		S3	C1	3B	7B	11B	15B	19B	24B	28B	34B
		S4	C2	4A	8A	12A	16A	20A	25A	29A	35A
		S4	C2	4B	8B	12B	16B	20B	25B	29B	35B
	Alpha amilasa (U/ml)
		1	2	3	4	5	6	7	8	9	10	11	12
				56.766	27.0442	23.3661	53.0339	63.4736	32.6594	45.2838	42.558	57.7813
				67.9939	34.0729	68.4619	61.9123	66.5593	24.1335	66.4046	188.621	212.732
				28.042	24.432	8.23541	46.9553	105.125	8.02359	<1	76.5432	77.0368
				20.9081	56.4534	14.3269	67.6583	93.5331	10.8242	15.8678	42.6398	120.913
			31.1883	47.4396	39.3876	34.4467	34.2077	52.2125	35.6597	34.1242	21.0931
				66.3584	53.9074	76.4452	60.4904	87.3477	45.9341	42.1921	40.0813
			102.868	29.9865	8.40273	55.8359	24.1872	16.9957	34.6677	176.614	32.3407
				39.4399	19.1112	54.6989	48.5922	34.4208	52.5777	56.6936	66.9171

## Sheet: Testosterona
	Testosterona
		1	2	3	4	5	6	7	8	9	10	11	12
		SO	S4	C high	4A	8A	12A	16A	20A	25A	29A	35A
		SO	S4	C high	4B	8B	12B	16B	20B	25B	29B	35B
		S1	S5	1A	5A	9A	13A	17A	21A	26A	30A	36A
		S1	S5	1B	5B	9B	13B	17B	21B	26B	30B	36B
		S2	S6	2A	6A	10A	14A	18A	23A	27A	31A	37A
		S2	S6	2B	6B	10B	14B	18B	23B	27B	31B	37B
		S3	C low	3A	7A	11A	15A	19A	24A	28A	34A
		S3	C low	3B	7B	11B	15B	19B	24B	28B	34B
	Testosterona (pg/ml)
		1	2	3	4	5	6	7	8	9	10	11	12
				423.189	34.5323	206.144	52.061	139.397	96.3692	109.868	113.841	41.6261
					29.9733	224.459	62.6398	156.375	126.52	160.213	68.2407	74.8557
				108.541	182.695	28.8486	32.9462	131.321	65.7055	72.2659	206.475	139.671
				58.8534	112.293	32.8058	29.36	100.034	79.353	66.1946	254.729	126.238
				164.12	155.989	115.451	74.278	71.7173	61.4039	116.104	210.145	165.635
				109.658	143.939	158.376	65.8451	38.1187	55.9853	115.306	224.814	117.465
			50.2792	124.303	79.3916	85.7583	93.4839	237.421	119.823	127.445	49.2058
				219.382	45.924	40.9951	82.6291	154.776	86.5459	96.6282	37.6052
			1A	108.541
			2A	164.12
			3A	124.303
			4A	34.5323
			5A	182.695
			6A	155.989
			7A	79.3916
			8A	206.144
			9A	28.8486
			10A	115.451
			11A	85.7583
			12A	52.061
			13A	32.9462
			14A	74.278
			15A	93.4839
			16A	139.397
			17A	131.321
			18A	71.7173
			19A	237.421
			20A	96.3692
			21A	65.7055
			23A	61.4039
			24A	119.823
			25A	109.868
			26A	72.2659
			27A	116.104
			28A	127.445
			29A	113.841
			30A	206.475
			31A	210.145
			34A	49.2058
			35A	41.6261
			36A	139.671
			37A	165.635
			1B	58.8534
			2B	109.658
			3B	219.382
			4B	29.9733
			5B	112.293
			6B	143.939
			7B	45.924
			8B	224.459
			9B	32.8058
			10B	158.376
			11B	40.9951
			12B	62.6398
			13B	29.36
			14B	65.8451
			15B	82.6291
			16B	156.375
			17B	100.034
			18B	38.1187
			19B	154.776
			20B	126.52
			21B	79.353
			23B	55.9853
			24B	86.5459
			25B	160.213
			26B	66.1946
			27B	115.306
			28B	96.6282
			29B	68.2407
			30B	254.729
			31B	224.814
			34B	37.6052
			35B	74.8557
			36B	126.238
			37B	117.465

## Sheet: TNF Alpha 
	RII TNF alpha
		1	2	3	4	5	6	7	8	9	10	11	12
		SO	S4	1A	5A	9A	13A	17A	21A	26A	30A	36A
		SO	S4	1B	5B	9B	13B	17B	21B	26B	30B	36B
		S1	S5	2A	6A	10A	14A	18A	23A	27A	31A	37A
		S1	S5	2B	6B	10B	14B	18B	23B	27B	31B	37B
		S2	S6	3A	7A	11A	15A	19A	24A	28A	34A
		S2	S6	3B	7B	11B	15B	19B	24B	28B	34B
		S3		4A	8A	12A	16A	20A	25A	29A	35A
		S3		4B	8B	12B	16B	20B	25B	29B	35B
	RII TNF alpha (pg/ml)
		1	2	3	4	5	6	7	8	9	10	11	12
				26.9392	75.9614	454.323	129	70.9934	580.613	83.9884	469.213	178.542
				46.8353	77.1677	401.761	125.184	66.6841	520.351	135.048	506.812	130.579
				108.428	46.5608	157.084	164.023	119.914	14.5653	<1	17.3408	26.9392
				221.913	51.8996	72.6063	313.805	53.4002	17.3408	<1	<1	<1
				115.562	109.882	8.29682	105.253	21.9566	237.719	<1	2.81667
				97.5648	143.845	80.2467	45.3243	36.3368	155.12	<1	24.6689
				102.074	<1	59.5177	5.05408	23.1009	40.2216	<1	57.618
				39.668	<1	47.6584	<1	15.7376	83.0536	8.90419	57.2105

[truncated: 1 more sheets: DATOS]
